# Supplementary material for: Large-scale capsid-mediated mobilisation of bacterial genomic DNA in the gut microbiome
Source: Nat Commun. 2026 Jan 27;17:2046. doi: 10.1038/s41467-026-68726-4 (PMC12946183; doi:10.1038/s41467-026-68726-4)
Supplement: Supplementary file 5 — Supplementary Data 3 [file 41467_2026_68726_MOESM5_ESM.xlsx]

## Sheet: SD3
Family	contrast	baseMean	Effect size (log2FoldChange)	lfcSE	Statistic (Wald z)	Wald CI low	Wald CI high	pvalue	padj
f__Straboviridae1	T-total	246.1	28.55	3.90704	7.30731	20.8922	36.2078	2.72551e-13	5.66906e-11
f__J137	T-total	38.4817	27.8714	3.90823	7.13148	20.2113	35.5316	9.92948e-13	1.03267e-10
f__Izemoplasmataceae1	T-total	64.4032	26.8113	3.90768	6.86119	19.1523	34.4704	6.82904e-12	3.5511e-10
f__Streptosporangiaceae1	T-total	51.7042	26.4793	3.90791	6.77584	18.8198	34.1388	1.23689e-11	5.14548e-10
f__Spirosomaceae	B-total	84.8847	26.3274	3.90943	6.73434	18.665	33.9899	1.64671e-11	1.106e-09
f__Propionibacteriaceae	B-total	71.4473	26.326	3.90942	6.73399	18.6635	33.9884	1.65074e-11	1.106e-09
f__SC721	T-total	41.8377	26.0226	3.90826	6.65836	18.3624	33.6828	2.76896e-11	9.33237e-10
f__UBA14021	T-total	36.6964	25.951	3.90838	6.63982	18.2905	33.6114	3.1407e-11	9.33237e-10
f__Spirosomaceae1	T-total	84.8847	25.5738	3.90853	6.54306	17.913	33.2345	6.0272e-11	1.56707e-09
f__Propionibacteriaceae1	T-total	71.4473	24.7611	3.90982	6.33306	17.0979	32.4244	2.40346e-10	4.9992e-09
f__Straboviridae	B-total	246.1	24.5314	3.91669	6.2633	16.8547	32.2081	3.76924e-10	1.89404e-08
f__SC72	B-total	41.8377	22.7803	3.94191	5.77902	15.0542	30.5065	7.51386e-09	3.02057e-07
f__Intestiviridae	B-total	1.04622e+08	22.5695	2.96247	7.61848	16.7631	28.376	2.56683e-14	5.15933e-12
f__Izemoplasmataceae	B-total	64.4032	21.792	3.97812	5.47797	13.9949	29.5891	4.30237e-08	1.09828e-06
f__Streptosporangiaceae	B-total	51.7042	21.789	3.97811	5.47723	13.9919	29.5861	4.32039e-08	1.09828e-06
f__UBA1402	B-total	36.6964	21.7808	3.97811	5.47516	13.9837	29.5779	4.37128e-08	1.09828e-06
f__Intestiviridae1	T-total	1.04622e+08	20.9097	2.9625	7.05812	15.1032	26.7162	1.68771e-12	1.17014e-10
f__UBA7960	B-total	173.946	13.5741	3.36325	4.036	6.98212	20.1661	5.43696e-05	0.000683018
f__Suoliviridae	B-total	1.6939e+06	13.3505	2.52907	5.27882	8.39351	18.3075	1.30021e-07	2.90381e-06
f__Suoliviridae1	T-total	1.6939e+06	12.6564	2.52908	5.00435	7.69941	17.6134	5.60518e-07	8.96829e-06
f__UBA79601	T-total	173.946	12.2214	3.36325	3.6338	5.62941	18.8134	0.000279278	0.00387265
f__Palsa-965	B-total	41.4397	11.3441	3.91209	2.89976	3.67642	19.0118	0.0037345	0.0357445
f__Vibrionaceae	B-total	23.9685	11.0341	3.91337	2.81959	3.3639	18.7043	0.00480848	0.040271
f__Crevaviridae	B-total	945.242	11.0285	3.36364	3.27874	4.43576	17.6212	0.00104272	0.0110309
f__Nanosynbacteraceae	T-total	413.43	11.0018	3.75416	2.93057	3.64365	18.3599	0.00338346	0.0413977
f__Rhodocyclaceae	B-total	49.0289	10.68	3.85229	2.77237	3.12951	18.2305	0.00556489	0.0430209
f__NSJ-53	B-total	27.3228	10.6269	3.74111	2.84057	3.29432	17.9595	0.00450328	0.040271
f__CAG-508	B-total	7.55714e+06	9.61937	2.75734	3.48864	4.21499	15.0238	0.000485477	0.00542116
f__Sphaerochaetaceae	T-total	2344.68	9.01226	2.83552	3.17835	3.45464	14.5699	0.00148117	0.0192553
f__Microviridae	T-total	89737.2	8.74151	2.22951	3.92082	4.37167	13.1114	8.82473e-05	0.0013111
f__Feifaniaceae	B-total	146.146	8.60588	3.04056	2.83036	2.64638	14.5654	0.00464959	0.040271
f__CAG-5081	T-total	7.55714e+06	7.96972	2.75736	2.89034	2.56529	13.3741	0.0038482	0.0444681
f__Muribaculaceae	B-total	11072.9	-6.25297	2.10541	-2.96995	-10.3796	-2.12637	0.00297844	0.0299333
f__Burkholderiaceae_A	B-total	12170.4	-6.25521	2.30519	-2.71353	-10.7734	-1.73703	0.00665709	0.0495583
f__Dialisteraceae	B-total	10099.3	-8.56893	3.06719	-2.79373	-14.5806	-2.55723	0.00521033	0.041891
f__Rhodanobacteraceae	B-total	22.5983	-15.27	3.91193	-3.90346	-22.9374	-7.60267	9.48271e-05	0.00112119
f__UMGS1783	B-total	14.9736	-16.847	3.90837	-4.31049	-24.5074	-9.1866	1.6289e-05	0.000218273
f__Verrucomicrobiaceae1	B-T	22.0199	-17.7528	3.91564	-4.53382	-25.4275	-10.0782	5.79258e-06	0.000435602
f__UMGS17831	B-T	14.9736	-18.6535	3.91141	-4.76901	-26.3199	-10.9872	1.85132e-06	0.000174025
f__WQUG01	B-T	10.1688	-18.728	3.9121	-4.78721	-26.3957	-11.0603	1.69119e-06	0.000174025
f__Verrucomicrobiaceae	B-total	22.0199	-19.1305	3.90708	-4.89635	-26.7883	-11.4726	9.76324e-07	1.40172e-05
f__DSM-13327	B-total	10.2559	-19.2219	3.90727	-4.91951	-26.8801	-11.5636	8.67607e-07	1.34145e-05
f__Desulfomicrobiaceae	B-total	10.8116	-19.3231	3.90724	-4.94546	-26.9813	-11.6649	7.59648e-07	1.27241e-05
f__Rhodanobacteraceae1	B-T	22.5983	-19.6288	3.90928	-5.02107	-27.2909	-11.9666	5.13843e-07	9.66026e-05
f__Pseudohongiellaceae	B-total	18.2578	-20.0816	3.90704	-5.13986	-27.7394	-12.4238	2.74944e-07	5.02398e-06
f__HGM14224	B-total	30.6939	-20.187	3.90692	-5.16698	-27.8445	-12.5294	2.37909e-07	4.78196e-06
f__J1371	B-T	38.4817	-21.219	3.90816	-5.42941	-28.879	-13.559	5.65394e-08	2.12588e-05
f__Desulfomicrobiaceae1	T-total	10.8116	-23.8822	3.90731	-6.11219	-31.5405	-16.2239	9.82726e-10	1.70339e-08
f__DSM-133271	T-total	10.2559	-24.2655	3.90734	-6.21023	-31.9239	-16.6071	5.29061e-10	1.00041e-08
f__Pseudohongiellaceae1	T-total	18.2578	-24.8723	3.9071	-6.36591	-32.5302	-17.2143	1.94137e-10	4.48671e-09
