# Supplementary material for: Large-scale capsid-mediated mobilisation of bacterial genomic DNA in the gut microbiome
Source: Nat Commun. 2026 Jan 27;17:2046. doi: 10.1038/s41467-026-68726-4 (PMC12946183; doi:10.1038/s41467-026-68726-4)
Supplement: Supplementary file 6 — Supplementary Data 4 [file 41467_2026_68726_MOESM6_ESM.xlsx]

## Sheet: SD4
	spline coefficient β₁	spline coefficients β₂	spline coefficients β₃	logCPM	F	PValue	FDR
f__UBA660	-10.5748	-12.4963	-13.1297	19.3643	27.0121	1.45177e-15	3.48425e-14
f__Bifidobacteriaceae	7.45292	-1.01396	-15.174	14.1129	21.2085	1.88421e-12	2.26106e-11
f__Ruminococcaceae	-2.94912	-12.2867	-13.6352	16.4243	19.8114	8.14783e-12	6.51826e-11
f__Christensenellaceae	-9.95966	-11.6293	-8.24744	12.6406	17.6188	1.87869e-10	1.12722e-09
f__Oscillospiraceae	8.69596	-5.91428	-17.5904	17.0436	17.113	2.51201e-10	1.20577e-09
f__CAG-508	9.9168	2.13702	-8.8188	19.8492	16.6916	4.19114e-10	1.67646e-09
f__Barnesiellaceae	9.58596	-14.7001	-16.6938	15.3888	14.965	3.68087e-09	1.26201e-08
f__Akkermansiaceae	3.54674	-5.09183	-17.1999	15.3469	12.4479	1.05211e-07	3.15632e-07
f__CAG-312	10.2321	-4.43767	-14.633	16.2014	11.0573	6.18294e-07	1.64878e-06
f__CAG-382	-10.1827	-3.15447	-3.78323	9.5614	10.6066	1.77393e-06	4.25744e-06
f__Acutalibacteraceae	4.26421	-4.96738	-12.4975	13.1366	9.92735	2.76468e-06	6.03203e-06
f__Rikenellaceae	7.43644	-10.5671	-10.7715	12.9187	8.54628	1.72835e-05	3.24887e-05
f__Intestiviridae	-2.60907	-3.9683	-7.66208	21.42	8.56789	1.7598e-05	3.24887e-05
f__Bacteroidaceae	5.22349	-7.09605	-11.515	17.8661	8.24158	2.6547e-05	4.55092e-05
f__UBA1829	-6.66565	3.90012	-2.78608	9.18927	8.01406	5.15888e-05	8.2542e-05
f__HGM11417	-7.22227	1.07361	-2.94312	9.17348	7.78307	6.81349e-05	0.000102202
f__Pumilibacteraceae	-1.74917	-6.37574	-8.37129	10.5078	6.93301	0.000164183	0.000231788
f__Tannerellaceae	-5.89143	-5.96471	-3.90599	9.78162	5.44371	0.00128187	0.00170916
f__CAG-239	-1.80817	-3.68951	-7.76626	11.4275	5.21385	0.00159377	0.00201318
f__CAG-313	4.47472	-3.26351	-6.71906	10.0547	4.65841	0.00352171	0.00422605
f__CAG-74	-2.89473	-6.66605	-4.41286	9.57297	4.04135	0.0080299	0.00917703
f__Lachnospiraceae	2.40584	2.23661	-3.36002	18.2203	3.32746	0.0198972	0.021706
f__Acidaminococcaceae	4.47384	-5.13618	-4.77107	9.65636	2.91383	0.0351517	0.03668
f__Suoliviridae	0.210386	-1.34751	0.759896	14.5259	0.400963	0.75239	0.75239
